# Supplementary material for: Gene expression microarray data from mouse CBS treated with rTMS for 30 days, mouse cerebrum and CBS treated with rTMS for 40 days
Source: Data Brief. 2018 Feb 8;17:1078–81. doi: 10.1016/j.dib.2018.01.079 (PMC5988379; doi:10.1016/j.dib.2018.01.079)
Supplement: Supplementary file 1 — Supplementary material. [file mmc1.zip]

Archive with 3 entries (3 files):
- coi_disclosure 3.pdf
- coi_disclosure 1.pdf
- coi_disclosure 2.pdf
